# Supplementary material for: Soluble epoxide hydrolase maintains steady-state lipid turnover linked with autocrine signaling in peritoneal macrophages
Source: iScience. 2023 Jul 27;26(8):107465. doi: 10.1016/j.isci.2023.107465 (PMC10433125; doi:10.1016/j.isci.2023.107465)
Supplement: Table S1. Summarized data in multi-phospholipid analysis, related to — Figure 3 [file mmc2.xlsx]

## Sheet: Table S1
						Table S1. Summarized data in multi-phospholipid analysis, Related to Figure 3
			Vehicle (pmol /106 cells)			AHBA (pmol /106 cells)		Mean of	Mean of		P-value in Multiple
		(n=3 mice)			(n=3 mice)			Vehicle	AHBA	Difference	unpaired t-test
	Phosphatidylcholine
	32:0	616.229	770.178	610.365	729.719	843.545	587.888	665.6	720.4	-54.79	0.577901
	32:1	243.054	350.875	278.155	321.74	373.795	274.984	290.7	323.5	-32.81	0.485002
	34:0	94.5732	113.418	93.6856	114.779	130.964	97.9349	100.6	114.6	-14	0.290458
	34:1	610.349	845.786	794.592	809.831	962.151	852.611	750.2	874.9	-124.6	0.215015
	34:2	451.237	596.945	495.637	589.373	623.894	498.492	514.6	570.6	-55.98	0.382238
	36:0	2.29764	3.1817	2.49939	3.47071	4.73795	3.22527	2.66	3.811	-1.152	0.099736
	36:1	142.546	205.478	194.784	223.182	494.464	185.524	180.9	301.1	-120.1	0.292737
	36:2	635.382	905.627	679.344	837.629	1040.32	735.586	740.1	871.2	-131.1	0.345267
	36:3	447.196	650.534	492.878	561.053	705.597	488.73	530.2	585.1	-54.92	0.569072
	36:4	423.987	566.823	442.038	509.682	590.091	427.799	477.6	509.2	-31.57	0.65204
	36:5	53.2802	76.3619	51.1285	66.8121	86.1816	52.193	60.26	68.4	-8.139	0.557464
	38:0	1.80146	2.36558	2.05574	2.46663	3.03149	2.18754	2.074	2.562	-0.4876	0.176005
	38:1	27.4039	34.7827	29.3721	32.6288	41.9897	32.0676	30.52	35.56	-5.042	0.265805
	38:2	147.001	351.985	152.534	207.906	383.847	145.65	217.2	245.8	-28.63	0.785036
	38:3	135.992	208.219	142.568	198.82	255.596	147.016	162.3	200.5	-38.22	0.381723
	38:4	412.163	614.037	446.259	538.235	635.775	442.894	490.8	539	-48.15	0.595611
	38:5	242.614	335.366	267.861	323.353	391.633	281.254	281.9	332.1	-50.13	0.302898
	38:6	119.304	167.089	148.114	158.611	220.745	142.199	144.8	173.9	-29.02	0.353393
	40:0	0.422363	0.65063	0.430153	0.570225	0.713488	0.406444	0.501	0.5634	-0.06234	0.619636
	40:1	0.56875	0.772275	0.629076	0.825933	1.05096	0.697007	0.6567	0.858	-0.2013	0.168104
	40:2	5.96557	9.13305	6.64132	5.91174	7.85435	6.84611	7.247	6.871	0.3759	0.752872
	40:3	22.7692	32.2889	23.6328	29.4609	37.8461	24.2462	26.23	30.52	-4.287	0.438932
	40:4	114.285	152.283	112.462	144.709	173.903	112.665	126.3	143.8	-17.42	0.471697
	40:5	131.954	186.559	141.796	196.41	199.255	165.553	153.4	187.1	-33.64	0.167398
	40:6	89.8194	130.941	104.791	140.012	208.931	122.659	108.5	157.2	-48.68	0.168006
	Lysophosphatidylcholine
	16:0	67.5233	63.3111	65.7853	94.463	106.686	93.7817	65.54	98.31	-32.77	0.001687
	16:1	3.8296	3.89243	3.86898	10.4365	12.7608	10.6366	3.864	11.28	-7.414	0.000569
	18:0	23.6373	20.2344	20.7192	28.5577	29.9445	28.6261	21.53	29.04	-7.512	0.002879
	18:1	30.5939	31.3139	29.9847	68.913	82.9816	70.7969	30.63	74.23	-43.6	0.000596
	18:2	10.5897	10.1489	11.2213	17.0241	18.8079	18.7255	10.65	18.19	-7.533	0.000335
	20:0	0.553744	0.46397	0.518247	0.65572	0.735286	0.74391	0.512	0.7116	-0.1997	0.006478
	20:1	0.565396	0.517567	0.564307	0.860315	1.22447	0.962011	0.5491	1.016	-0.4665	0.0131
	20:2	1.19679	1.14416	1.42866	1.94038	2.3151	2.25141	1.257	2.169	-0.9124	0.003262
	20:3	6.63432	5.59349	5.6397	11.9767	14.0627	12.8812	5.956	12.97	-7.018	0.000535
	20:4	41.2305	31.1078	35.5677	53.8308	52.174	57.5284	35.97	54.51	-18.54	0.005092
	20:5	0.978205	0.662212	0.843981	2.92748	3.44707	2.95825	0.8281	3.111	-2.283	0.000284
	22:0	0.173159	0.179528	0.194651	0.335899	0.358523	0.320298	0.1824	0.3382	-0.1558	0.000261
	22:1	0.0788267	0.0963238	0.0900462	0.172511	0.186044	0.17084	0.0884	0.1765	-0.08807	0.000233
	22:2	0.189645	0.0958944	0.103642	0.133855	0.159429	0.159286	0.1297	0.1509	-0.02113	0.535677
	22:3	0.140583	0.0973715	0.131683	0.164466	0.18566	0.186307	0.1232	0.1788	-0.0556	0.020719
	22:4	5.26908	3.80144	4.44037	5.69132	5.11606	5.83257	4.504	5.547	-1.043	0.094541
	22:5	12.3172	11.2136	11.8349	21.5203	26.1595	23.2762	11.79	23.65	-11.86	0.001033
	22:6	11.4826	10.0003	10.2765	24.8556	28.103	26.0149	10.59	26.32	-15.74	0.000117
	Phosphatidylethanolamine
	32:0	13.6844	11.6944	9.88265	10.6621	9.73468	12.3221	11.75	10.91	0.8475	0.559583
	32:1	10.8665	10.6484	9.47777	9.17716	10.3756	6.91973	10.33	8.824	1.507	0.243003
	34:0	29.2101	25.6582	23.6477	24.7496	23.6466	30.3901	26.17	26.26	-0.09009	0.97448
	34:1	125.44	88.9378	111.232	114.159	82.3779	139.873	108.5	112.1	-3.6	0.864102
	34:2	55.0125	52.6636	43.9688	47.7703	51.9323	59.2441	50.55	52.98	-2.434	0.635116
	36:0	0.868219	0.47803	0.401652	0.54809	0.695788	0.792674	0.5826	0.6789	-0.09622	0.582362
	36:1	142.355	132.329	107.246	120.265	128.943	143.34	127.3	130.8	-3.539	0.789869
	36:2	424.276	395.565	314.039	350.221	386.8	415.338	378	384.1	-6.159	0.879146
	36:3	48.2981	48.531	39.4758	41.515	46.0691	51.1563	45.43	46.25	-0.8118	0.851945
	36:4	56.6593	60.2007	47.8878	53.2671	39.657	61.6332	54.92	51.52	3.397	0.669061
	36:5	1.94591	1.50242	1.39575	1.85951	1.90345	2.61353	1.615	2.125	-0.5108	0.160334
	38:0	ND
	38:1	6.53707	13.3222	8.97241	5.62436	11.8917	5.85142	9.611	7.789	1.821	0.558174
	38:2	36.1098	33.9857	26.0308	29.9537	33.1569	33.8041	32.04	32.3	-0.2628	0.940183
	38:3	169.327	154.942	117.777	141.585	154.182	156.135	147.3	150.6	-3.285	0.847521
	38:4	450.07	412.198	350.623	399.79	396.159	463.654	404.3	419.9	-15.57	0.690336
	38:5	81.6896	83.4378	69.544	74.8488	82.0377	90.7454	78.22	82.54	-4.32	0.533099
	38:6	37.2171	37.1051	33.1196	32.0574	35.8227	37.33	35.81	35.07	0.7439	0.737182
	40:0	0.269956	0.392016	0.33931	0.194681	0.181748	0.139444	0.3338	0.172	0.1618	0.014377
	40:1	0.552604	1.97001	0.822436	1.39377	2.41136	1.32051	1.115	1.709	-0.5935	0.348381
	40:2	3.26006	3.08317	2.26228	2.71574	3.11918	3.45853	2.869	3.098	-0.2293	0.573851
	40:3	32.3386	31.2089	26.1877	29.2826	31.2922	37.6018	29.91	32.73	-2.814	0.420742
	40:4	216.517	159.823	146.176	182.865	164.637	191.807	174.2	179.8	-5.598	0.819461
	40:5	204.567	246.593	164.67	171.67	236.532	215.244	205.3	207.8	-2.538	0.937452
	40:6	112.587	110.87	97.4974	100.027	107.487	129.88	107	112.5	-5.48	0.618241
	Lysophosphatidylethanolamine
	16:0	61.2429	54.3361	53.7546	58.3045	49.9195	60.7415	56.44	56.32	0.1227	0.977369
	16:1	2.91529	2.45827	3.28568	3.75033	3.31091	3.63964	2.886	3.567	-0.6806	0.067448
	18:0	16.1624	15.9486	17.0561	17.3852	17.6647	15.3671	16.39	16.81	-0.4166	0.62972
	18:1	64.534	51.7909	58.165	59.1811	53.5667	63.0183	58.16	58.59	-0.4254	0.930612
	18:2	92.3803	69.5776	74.9814	84.6124	64.3162	86.1427	78.98	78.36	0.6227	0.952576
	20:0	1.84454	1.39501	1.78602	1.37466	1.43217	1.71775	1.675	1.508	0.167	0.397739
	20:1	13.8377	11.1569	10.4419	11.5692	10.813	12.9909	11.81	11.79	0.02115	0.986943
	20:2	32.4777	27.8997	29.5638	31.8931	26.4151	29.6842	29.98	29.33	0.6496	0.770303
	20:3	62.2957	52.4905	51.8307	60.668	46.7265	55.8077	55.54	54.4	1.138	0.840601
	20:4	439.241	332.53	368.889	398.011	310.115	407.917	380.2	372	8.206	0.861525
	20:5	8.75791	7.39229	8.70132	8.11949	6.12293	9.2688	8.284	7.837	0.4468	0.68445
	22:0	0.34446	0.479869	0.364787	0.219508	0.448666	0.545026	0.3964	0.4044	-0.008028	0.942914
	22:1	3.19339	2.47034	2.27163	3.39848	2.81676	2.95837	2.645	3.058	-0.4127	0.279597
	22:2	11.2843	9.20769	9.87473	10.1232	9.07324	10.2517	10.12	9.816	0.3062	0.691293
	22:3	12.8737	10.6594	10.8248	13.6404	9.77496	14.4193	11.45	12.61	-1.159	0.509684
	22:4	447.591	339.297	366.209	411.869	310.332	366.752	384.4	363	21.38	0.651318
	22:5	308.678	251.748	284.183	290.188	234.056	304.442	281.5	276.2	5.308	0.854174
	22:6	175.668	136.321	167.447	157.524	127.687	184.263	159.8	156.5	3.321	0.877774
	Phosphatidic acid
	32:0	0.40511	0.360393	0.402144	0.444717	0.446744	0.476217	0.3892	0.4559	-0.06668	0.019526
	32:1	0.307498	0.232861	0.331034	0.322965	0.30363	0.354713	0.2905	0.3271	-0.03664	0.330775
	34:0	0.767758	1.32634	0.75304	0.664179	0.774777	1.00939	0.949	0.8161	0.1329	0.568814
	34:1	0.724866	1.40748	0.855125	0.770891	0.884213	0.965506	0.9958	0.8735	0.1223	0.602698
	34:2	0.544124	0.512454	0.584993	0.452061	0.441423	0.558742	0.5472	0.4841	0.06312	0.215568
	36:0	0.050349	0.0451603	0.030396	0.0281471	0.0262526	0.0444745	0.04197	0.03296	0.00901	0.339626
	36:1	2.30541	1.67303	2.29735	2.28813	2.53346	2.6209	2.092	2.481	-0.3889	0.1689
	36:2	2.16307	2.06783	2.38569	1.94121	2.41404	2.77353	2.206	2.376	-0.1707	0.545441
	36:3	0.502221	0.454312	0.551157	0.54974	0.533409	0.57129	0.5026	0.5515	-0.04892	0.17869
	36:4	0.473201	0.470147	0.497358	0.373462	0.363074	0.441179	0.4802	0.3926	0.08766	0.027854
	36:5	0.211255	0.183834	0.197726	0.187701	0.144538	0.253034	0.1976	0.1951	0.002514	0.942085
	38:0	0.0295807	0.0152374	0.0354565	0.0302137	0.0348486	0.0443127	0.02676	0.03646	-0.009701	0.254565
	38:1	0.315157	0.13407	0.247836	0.209034	0.238501	0.299746	0.2324	0.2491	-0.01674	0.791441
	38:2	0.793778	0.584735	0.987784	0.836229	0.902808	0.800812	0.7888	0.8466	-0.05785	0.655343
	38:3	1.50016	1.3192	1.46502	1.18095	1.40363	1.62661	1.428	1.404	0.02439	0.870202
	38:4	2.05312	1.76111	2.13906	1.68239	2.09655	2.17124	1.984	1.983	0.001036	0.995915
	38:5	0.522356	0.447979	0.563283	0.481868	0.515722	0.581591	0.5112	0.5264	-0.01519	0.751009
	38:6	0.536201	0.398583	0.581195	0.351676	0.395512	0.493113	0.5053	0.4134	0.09189	0.253904
	40:0	0.0288124	0.0122522	0.0335009	0.0283718	0.0281717	0.0430786	0.02486	0.03321	-0.008353	0.36168
	40:1	0.11775	0.0480852	0.104857	0.0908097	0.088724	0.115785	0.09023	0.09844	-0.008209	0.740235
	40:2	0.124108	0.0788317	0.126202	0.0958661	0.101558	0.131946	0.1097	0.1098	-7.6e-05	0.997013
	40:3	0.580679	0.3593	0.53632	0.431988	0.465562	0.542934	0.4921	0.4802	0.01194	0.881523
	40:4	2.37591	1.65672	2.18734	1.8976	2.1766	2.30693	2.073	2.127	-0.05372	0.838372
	40:5	1.59911	1.45228	1.7213	1.23014	1.59397	1.98379	1.591	1.603	-0.01173	0.961933
	40:6	0.556518	0.516377	0.64186	0.450855	0.58945	0.764318	0.5716	0.6015	-0.02996	0.774985
	Lysophosphatidic acid
	16:0	0.154676	0.13962	0.149799	0.156244	0.152783	0.155233	0.148	0.1548	-0.006722	0.213877
	16:1	0.0214773	0.0196747	0.0218031	0.0769313	0.0886937	0.077119	0.02099	0.08091	-0.05993	0.00011
	18:0	0.19145	0.0894069	0.165767	0.168194	0.118449	0.194023	0.1489	0.1602	-0.01135	0.779138
	18:1	0.125993	0.0959528	0.131433	0.191684	0.218475	0.219582	0.1178	0.2099	-0.09212	0.002999
	18:2	0.127943	0.0574636	0.11718	0.199943	0.162077	0.220836	0.1009	0.1943	-0.09342	0.028484
	20:0	0.00266297	0.00179207	0.00274306	0.00363309	0.00257878	0.00340209	0.002399	0.003205	-0.0008053	0.142306
	20:1	0.00852903	0.00495184	0.00795902	0.006699	0.00680558	0.00887196	0.007147	0.007459	-0.0003123	0.82403
	20:2	0.0350462	0.013748	0.0327871	0.0348981	0.0226146	0.0446065	0.02719	0.03404	-0.006846	0.501595
	20:3	0.0546159	0.0274866	0.0509615	0.0851015	0.0919839	0.0974107	0.04436	0.0915	-0.04714	0.006908
	20:4	0.395204	0.173637	0.378747	0.538214	0.445442	0.635849	0.3159	0.5398	-0.224	0.067604
	20:5	0.024672	0.019638	0.023398	0.0546766	0.056519	0.0514835	0.02257	0.05423	-0.03166	0.000115
	22:0	0.00480964	0.00271317	0.00308477	0.00332743	0.0021598	0.00353191	0.003536	0.003006	0.0005297	0.53162
	22:1	0.0123567	0.00779311	0.0116729	0.0170753	0.00984117	0.0114427	0.01061	0.01279	-0.002179	0.451418
	22:2	0.0103537	0.00482853	0.00959964	0.0091068	0.00567464	0.0112419	0.008261	0.008675	-0.0004137	0.869968
	22:3	0.0100614	0.00489053	0.00863535	0.00947936	0.00619517	0.0120087	0.007862	0.009228	-0.001365	0.581929
	22:4	0.266606	0.0917426	0.245167	0.247437	0.147272	0.312992	0.2012	0.2359	-0.03473	0.659805
	22:5	0.208637	0.102097	0.199059	0.274126	0.235454	0.322651	0.1699	0.2774	-0.1075	0.064163
	22:6	0.105676	0.0620104	0.103441	0.185193	0.183344	0.219193	0.09038	0.1959	-0.1055	0.004548
	Phosphatidylserine
	32:0	ND
	32:1	2.29914	2.14475	2.40546	2.05004	2.0737	2.31922	2.283	2.148	0.1355	0.302664
	34:0	1.02424	0.765939	1.07825	0.950092	0.852048	1.05568	0.9561	0.9526	0.003537	0.976504
	34:1	3.35135	3.28457	3.71652	3.3815	3.28705	3.67087	3.451	3.446	0.004337	0.981632
	34:2	3.32996	3.42954	3.4143	2.70606	3.00008	3.3228	3.391	3.01	0.3816	0.102369
	36:0	0.312101	0.231557	0.314164	0.253567	0.22625	0.283946	0.2859	0.2546	0.03135	0.381285
	36:1	22.213	15.5538	24.4147	22.565	23.0632	24.917	20.73	23.52	-2.788	0.369279
	36:2	28.248	26.7164	17.4266	21.0263	29.34	30.4748	24.13	26.95	-2.817	0.565775
	36:3	2.67236	2.10238	2.81479	2.37382	2.89285	2.73681	2.53	2.668	-0.138	0.631915
	36:4	1.90719	1.65884	1.86176	1.63309	1.81394	1.92806	1.809	1.792	0.01757	0.885895
	36:5	0.103057	0.061439	0.0932811	0.0915215	0.0719949	0.103823	0.08593	0.08911	-0.003188	0.84818
	38:0	0.0271956	0.0156615	0.0273504	0.0267585	0.0215822	0.0275007	0.0234	0.02528	-0.001878	0.684518
	38:1	1.20041	0.969632	1.16016	0.962782	1.0704	1.16563	1.11	1.066	0.0438	0.659507
	38:2	3.8708	3.39788	4.10409	2.05153	3.90075	4.07605	3.791	3.343	0.4481	0.545938
	38:3	4.9896	5.34962	5.38813	5.00067	5.50927	5.45121	5.242	5.32	-0.07793	0.722896
	38:4	9.28518	9.62366	9.9308	9.10863	9.96019	10.1168	9.613	9.729	-0.1153	0.76752
	38:5	2.42091	2.3086	2.57153	2.09458	2.58316	2.5872	2.434	2.422	0.01203	0.95003
	38:6	1.42269	1.03965	2.10951	1.78764	1.3381	2.18749	1.524	1.771	-0.2471	0.56797
	40:0	0.0551368	0.0382736	0.0562473	0.045766	0.0400252	0.0516301	0.04989	0.04581	0.004079	0.576126
	40:1	0.265874	0.166535	0.256792	0.218834	0.202387	0.251026	0.2297	0.2241	0.005651	0.878789
	40:2	0.501281	0.388318	0.505632	0.459753	0.421587	0.504011	0.4651	0.4618	0.003293	0.945397
	40:3	1.96279	1.6432	2.09486	2.53073	2.02336	2.04878	1.9	2.201	-0.3007	0.23026
	40:4	11.8834	10.5099	12.4401	17.095	12.4833	12.2181	11.61	13.93	-2.321	0.240178
	40:5	7.92145	8.5184	9.38561	8.1984	9.24475	9.70215	8.608	9.048	-0.4399	0.514195
	40:6	5.01476	4.63029	6.25219	5.2237	5.27564	5.91847	5.299	5.473	-0.1735	0.763163
	Lysophosphatidylserine
	16:0	1.15955	0.470168	1.22092	1.62451	0.503692	1.30098	0.9502	1.143	-0.1929	0.663275
	16:1	0.0730946	0.0293028	0.0824223	0.118539	0.0334137	0.0884322	0.06161	0.08013	-0.01852	0.568165
	18:0	6.15463	2.8611	6.77493	8.12296	3.17527	6.91065	5.264	6.07	-0.8061	0.696388
	18:1	2.58568	0.980868	2.50198	3.59499	1.17117	2.76803	2.023	2.511	-0.4886	0.609171
	18:2	1.77632	0.625971	1.80708	2.70677	0.713409	2.03709	1.403	1.819	-0.416	0.585824
	20:0	0.016505	0.0100581	0.0197823	0.0214147	0.0108002	0.0205881	0.01545	0.0176	-0.002153	0.653671
	20:1	0.0714748	0.0348668	0.0844661	0.10034	0.038475	0.0882561	0.0636	0.07569	-0.01209	0.641794
	20:2	0.301344	0.137941	0.311657	0.420754	0.143958	0.330671	0.2503	0.2985	-0.04815	0.652316
	20:3	0.553624	0.264279	0.559712	0.779817	0.280534	0.617379	0.4592	0.5592	-0.1	0.600971
	20:4	0.882601	0.494963	0.989305	1.23156	0.546123	1.14095	0.789	0.9729	-0.1839	0.521746
	20:5	0.0122391	0.0106213	0.01669	0.0199084	0.0106757	0.0211823	0.01318	0.01726	-0.004072	0.34142
	22:0	0.0101209	0.0110584	0.0106869	0.0132183	0.0062715	0.0127106	0.01062	0.01073	-0.0001113	0.962949
	22:1	0.0203224	0.0194613	0.0191163	0.030354	0.0165959	0.0331205	0.01963	0.02669	-0.007057	0.240354
	22:2	0.0234174	0.0136057	0.0255347	0.0345322	0.0142966	0.0257721	0.02085	0.02487	-0.004014	0.592736
	22:3	0.0352863	0.0211269	0.0411404	0.0458159	0.0249784	0.0447939	0.03252	0.03853	-0.006012	0.541408
	22:4	1.54468	0.782255	1.44872	2.06229	0.806531	1.65365	1.259	1.507	-0.2489	0.602349
	22:5	0.975323	0.544092	1.10467	1.32029	0.556141	1.26077	0.8747	1.046	-0.171	0.597004
	22:6	0.498001	0.258506	0.561661	0.718744	0.287561	0.725876	0.4394	0.5774	-0.138	0.46688
	Phosphatidylinositol
	32:0	0.0590493	0.0428002	0.0610478	0.0338293	0.0537967	0.0564198	0.0543	0.04802	0.006284	0.531272
	32:1	0.217997	0.118977	0.216529	0.0904489	0.202222	0.232424	0.1845	0.175	0.009469	0.869803
	34:0	0.0227432	0.0227842	0.0290584	0.0167875	0.0299639	0.0449479	0.02486	0.03057	-0.005705	0.534377
	34:1	0.773899	0.914504	1.6245	0.334687	1.34751	1.46429	1.104	1.049	0.05547	0.906792
	34:2	1.32605	1.18719	1.80522	0.776221	1.62097	1.62033	1.439	1.339	0.1003	0.781433
	36:0	0.025435	0.0116483	0.0281487	0.0185204	0.0102455	0.0437804	0.02174	0.02418	-0.002438	0.839841
	36:1	1.27049	1.04849	1.51765	0.632489	1.96115	1.39971	1.279	1.331	-0.05224	0.904346
	36:2	4.7805	5.35361	6.98495	3.01804	5.66771	5.37479	5.706	4.687	1.02	0.39362
	36:3	4.83665	4.31217	5.82479	2.42063	3.62791	4.76807	4.991	3.606	1.386	0.162277
	36:4	4.94766	2.97102	4.15631	2.13602	3.19504	4.16558	4.025	3.166	0.8594	0.354053
	36:5	0.301905	0.246373	0.383785	0.133386	0.242185	0.394274	0.3107	0.2566	0.05407	0.561619
	38:0	0.0123953	0.00952357	0.0148511	0.0169752	0.00760358	0.0362557	0.01226	0.02028	-0.008022	0.402443
	38:1	0.0282698	0.0372557	0.0422166	0.0377823	0.0320905	0.0735992	0.03591	0.04782	-0.01191	0.431199
	38:2	0.468491	0.600418	0.560642	0.30293	0.643639	0.654039	0.5432	0.5335	0.009648	0.940661
	38:3	4.60999	4.99668	5.62642	2.29753	4.94299	4.94727	5.078	4.063	1.015	0.336807
	38:4	21.1132	23.8277	31.309	12.7677	18.9893	26.6598	25.42	19.47	5.944	0.303856
	38:5	11.5919	7.16185	13.1261	4.81503	10.3943	11.779	10.63	8.996	1.631	0.589009
	38:6	1.64184	1.12258	1.87321	0.763565	1.3563	2.05076	1.546	1.39	0.1557	0.737472
	40:0	0.00145422	0.00140155	0.00691972	0.00429341	0.00245645	0.0150934	0.003259	0.007281	-0.004022	0.407148
	40:1	0.00669706	0.00392253	0.00939872	0.00494955	0.00507073	0.028821	0.006673	0.01295	-0.006274	0.481447
	40:2	0.0238854	0.0292614	0.0393257	0.0207682	0.0307393	0.0488676	0.03082	0.03346	-0.002634	0.792921
	40:3	0.316193	0.308888	0.379405	0.183175	0.278267	0.430696	0.3348	0.2974	0.03745	0.645839
	40:4	1.57115	1.62312	1.77796	1.03122	1.28433	1.91474	1.657	1.41	0.2473	0.411396
	40:5	1.99058	2.04368	2.57899	0.986687	2.03846	2.63514	2.204	1.887	0.3176	0.572328
	40:6	1.82177	2.42483	2.82237	0.747674	1.77578	2.55075	2.356	1.691	0.6649	0.32832
	Lysophosphatidylinositol
	16:0	1.46004	0.541402	1.37223	1.99214	0.606407	1.4411	1.125	1.347	-0.222	0.67878
	16:1	0.112299	0.0242942	0.13168	0.116196	0.0455354	0.107828	0.08942	0.08985	-0.0004287	0.991934
	18:0	11.1524	4.79084	13.1275	17.0916	5.42403	13.5942	9.69	12.04	-2.346	0.612318
	18:1	2.76854	1.22992	3.30467	4.38348	1.43302	3.44339	2.434	3.087	-0.6523	0.574903
	18:2	1.24238	0.422945	1.33057	1.81285	0.496134	1.39534	0.9986	1.235	-0.2361	0.651268
	20:0	0.0173754	0.0119666	0.0167013	0.0222811	0.011272	0.0187634	0.01535	0.01744	-0.002091	0.598853
	20:1	0.0619828	0.0250678	0.0661402	0.0907199	0.03687	0.0720346	0.05106	0.06654	-0.01548	0.491929
	20:2	0.170437	0.0544787	0.177191	0.249065	0.0765488	0.190524	0.134	0.172	-0.03801	0.586957
	20:3	0.825461	0.32541	0.856723	1.12861	0.386567	0.918627	0.6692	0.8113	-0.1421	0.638567
	20:4	5.16811	1.88884	5.76571	7.91419	2.14778	5.69624	4.274	5.253	-0.9785	0.660605
	20:5	0.0479806	0.0195198	0.0397238	0.0589922	0.0197051	0.0470079	0.03574	0.0419	-0.00616	0.690317
	22:0	ND
	22:1	0.047282	0.0318882	0.0394063	0.0502558	0.0272973	0.0430995	0.03953	0.04022	-0.000692	0.936093
	22:2	0.0120287	0.00815884	0.0147992	0.017369	0.00657268	0.0140379	0.01166	0.01266	-0.0009977	0.80221
	22:3	0.0184768	0.00726514	0.0231615	0.0223625	0.0128486	0.0280733	0.0163	0.0211	-0.004794	0.500319
	22:4	0.753615	0.292528	0.729314	1.05632	0.313689	0.761585	0.5918	0.7105	-0.1187	0.674856
	22:5	0.546856	0.214774	0.588045	0.754155	0.257436	0.609244	0.4499	0.5403	-0.09039	0.657404
	22:6	0.155658	0.0651443	0.224372	0.238355	0.0857732	0.223967	0.1484	0.1827	-0.03431	0.635699
	Phosphatidylglycerol
	32:0	0.176102	0.150804	0.206835	0.177056	0.160913	0.194937	0.1779	0.1776	0.0002783	0.988983
	32:1	0.116056	0.0970119	0.119932	0.112342	0.095324	0.163857	0.111	0.1238	-0.01284	0.587262
	34:0	0.0217726	0.0193011	0.0327251	0.0319479	0.022138	0.0265608	0.0246	0.02688	-0.002283	0.672058
	34:1	1.12635	1.18685	1.32423	1.03329	1.17521	1.38648	1.212	1.198	0.01415	0.910445
	34:2	0.399136	0.267702	0.421888	0.330644	0.329754	0.406929	0.3629	0.3558	0.007133	0.902077
	36:0	ND
	36:1	0.127383	0.108786	0.122709	0.110106	0.115415	0.149687	0.1196	0.1251	-0.005443	0.709499
	36:2	0.44159	0.379998	0.458188	0.355253	0.387202	0.489555	0.4266	0.4107	0.01592	0.751687
	36:3	0.176177	0.182175	0.276672	0.185343	0.226874	0.221298	0.2117	0.2112	0.000503	0.989237
	36:4	0.106814	0.088328	0.140908	0.155168	0.0960283	0.13675	0.112	0.1293	-0.0173	0.498888
	36:5	0.0192874	0.0155417	0.021767	0.0218366	0.0149194	0.0249447	0.01887	0.02057	-0.001702	0.649707
	38:0	ND
	38:1	0.00588933	0.00467517	0.00311609	0.00759334	0.0057635	0.00814149	0.00456	0.007166	-0.002606	0.0729
	38:2	0.0176397	0.0142732	0.022845	0.0214957	0.0163811	0.0244787	0.01825	0.02079	-0.002533	0.501996
	38:3	0.0580527	0.0556547	0.0627612	0.063905	0.0518136	0.0707036	0.05882	0.06214	-0.003318	0.604184
	38:4	0.123769	0.123047	0.144946	0.122308	0.123766	0.143675	0.1306	0.1299	0.000671	0.949492
	38:5	0.107059	0.0696444	0.105522	0.0965429	0.097276	0.0793989	0.09408	0.09107	0.003002	0.835465
	38:6	0.0496636	0.0320992	0.0598377	0.0493785	0.0402763	0.0529184	0.0472	0.04752	-0.0003237	0.972836
	40:0	ND
	40:1	0.00199141	0.0037348	0.00292693	0.00256663	0.00265911	0.00303785	0.002884	0.002755	0.0001297	0.816776
	40:2	0.00430201	0.00286938	0.00625777	0.00460807	0.00715851	0.011392	0.004476	0.00772	-0.003243	0.215912
	40:3	0.00577996	0.00553029	0.00432052	0.00789536	0.010319	0.00855892	0.00521	0.008924	-0.003714	0.012071
	40:4	0.02168	0.0145058	0.0294494	0.0250772	0.0164974	0.0232758	0.02188	0.02162	0.0002617	0.961113
	40:5	0.0236824	0.0224982	0.0274946	0.0294915	0.0235423	0.028348	0.02456	0.02713	-0.002569	0.338534
	40:6	0.0517577	0.0508001	0.0625027	0.0533957	0.052076	0.0737432	0.05502	0.05974	-0.004718	0.584946
	Lysophosphatidylglycerol
	16:0	0.483827	0.170422	0.433115	0.609449	0.191207	0.505076	0.3625	0.4352	-0.07279	0.670558
	16:1	0.145148	0.0494002	0.142245	0.197025	0.0531775	0.159948	0.1123	0.1367	-0.02445	0.670592
	18:0	0.228077	0.0669794	0.204488	0.274045	0.0824444	0.246981	0.1665	0.2012	-0.03464	0.680486
	18:1	4.81766	1.64032	4.37476	6.44319	1.76724	5.2511	3.611	4.487	-0.8763	0.637069
	18:2	2.41958	0.684144	2.13536	3.17646	0.734746	2.41134	1.746	2.108	-0.3612	0.708508
	20:0	ND
	20:1	0.0839678	0.0245909	0.0848584	0.10201	0.029993	0.099202	0.06447	0.07707	-0.0126	0.704061
	20:2	0.269777	0.0817097	0.236761	0.328534	0.0887128	0.260754	0.1961	0.226	-0.02992	0.761225
	20:3	0.675347	0.209266	0.509188	0.864326	0.221722	0.615467	0.4646	0.5672	-0.1026	0.680627
	20:4	0.945266	0.237741	0.698038	1.24337	0.277998	0.777461	0.627	0.7663	-0.1393	0.70899
	20:5	0.0709293	0.0176338	0.0614411	0.103115	0.0236959	0.0631098	0.05	0.06331	-0.01331	0.661594
	22:0	ND
	22:1	0.00260784	0.000826645	0.00236892	0.00201505	0.00147294	0.00236192	0.001935	0.00195	-1.533e-05	0.981308
	22:2	0.00609134	0.00196908	0.00616247	0.00843604	0.00350952	0.00739928	0.004741	0.006448	-0.001708	0.450012
	22:3	0.0442792	0.0116118	0.0382195	0.0533296	0.0154947	0.0448717	0.03137	0.0379	-0.006529	0.690332
	22:4	0.803082	0.227885	0.612778	1.01426	0.249808	0.6823	0.5479	0.6488	-0.1009	0.73559
	22:5	2.06797	0.585512	1.9233	2.55336	0.622891	1.92339	1.526	1.7	-0.1743	0.825078
	22:6	2.06724	0.622579	2.38026	2.89161	0.727535	2.43296	1.69	2.017	-0.3273	0.720482
	Sphingomyelin
	c16:0	155.904	159.527	155.795	157.853	153.849	163.804	157.1	158.5	-1.426	0.673289
	c16:1	2.96536	2.86136	2.85575	3.13717	3.41128	3.27261	2.894	3.274	-0.3795	0.011939
	c18:0	2.39772	2.51589	2.46338	3.08602	3.40447	3.16976	2.459	3.22	-0.7611	0.001677
	c18:1	0.721353	0.72268	0.60169	1.19497	1.52509	1.08814	0.6819	1.269	-0.5875	0.01292
	c20:0	0.629205	0.632128	0.624614	0.851358	0.829758	0.903837	0.6286	0.8617	-0.233	0.000458
	c20:1	0.302497	0.463079	0.294011	0.461775	0.660346	0.54131	0.3532	0.5545	-0.2013	0.064999
	c22:0	8.78709	9.11354	9.39648	6.54836	6.73132	10.5813	9.099	7.954	1.145	0.436614
	c22:1	1.02797	1.19627	1.06775	1.64435	1.90537	1.66353	1.097	1.738	-0.6404	0.00285
	c24:0	3.8196	3.71851	4.01864	3.69286	3.94986	4.34086	3.852	3.995	-0.1423	0.531527
	c24:1	36.5814	72.4763	40.7697	40.2666	74.0027	39.6422	49.94	51.3	-1.361	0.936436
	Ceramide
	c16:0	1.18771	1.38845	1.3148	1.14915	0.872391	1.14137	1.297	1.054	0.2427	0.088419
	c16:1	0.0365796	0.0534334	0.0460084	0.0379901	0.0390653	0.0255774	0.04534	0.03421	0.01113	0.163016
	c18:0	0.0470058	0.0621035	0.0473341	0.0542285	0.0434483	0.0474076	0.05215	0.04836	0.003787	0.555337
	c18:1	0.00689344	0.0106869	0.014828	0.0158192	0.00913436	0.0113557	0.0108	0.0121	-0.0013	0.688862
	c20:0	0.0241672	0.0185519	0.0319013	0.030613	0.0302631	0.028474	0.02487	0.02978	-0.00491	0.279226
	c20:1	0.00466707	0.00188663	0.0058593	0.00819256	0.00286689	0.00510973	0.004138	0.00539	-0.001252	0.553979
	c22:0	0.532834	0.338434	0.594447	0.335652	0.3199	0.512319	0.4886	0.3893	0.09928	0.371703
	c22:1	0.0194349	0.0191738	0.0242002	0.031965	0.023662	0.0231691	0.02094	0.02627	-0.005329	0.18038
	c24:0	0.911492	1.02583	1.20637	0.953314	0.803148	0.967207	1.048	0.9079	0.14	0.236526
	c24:1	1.76781	2.26001	2.28436	3.52656	1.71393	2.41114	2.104	2.551	-0.4465	0.465509
	Glucosyl/galactosyl ceramide
	c16:0	1.65377	1.56464	1.57527	1.49905	1.43245	1.5125	1.598	1.481	0.1166	0.035786
	c16:1	0.0142907	0.0142558	0.0131218	0.0127475	0.0207446	0.019669	0.01389	0.01772	-0.003831	0.205322
	c18:0	0.0846403	0.0708004	0.0775817	0.0778883	0.0667836	0.0766048	0.07767	0.07376	0.003915	0.502341
	c18:1	0.018268	0.0134594	0.0222622	0.0222735	0.0121122	0.0191755	0.018	0.01785	0.0001427	0.972844
	c20:0	0.0607292	0.0598918	0.0589542	0.0627478	0.0666703	0.0606832	0.05986	0.06337	-0.003509	0.12753
	c20:1	0.00146895	0.000802515	0.00244542	0.000961147	0.00294739	0.00283711	0.001572	0.002248	-0.000676	0.446564
	c22:0	0.850309	0.69836	0.768244	0.692861	0.643152	0.781212	0.7723	0.7057	0.06656	0.326975
	c22:1	0.0285472	0.0290895	0.036334	0.0381929	0.0427474	0.0401776	0.03132	0.04037	-0.009049	0.033162
	c24:0	1.30814	1.15362	1.27633	1.11003	1.13596	1.32177	1.246	1.189	0.05678	0.525078
	c24:1	3.06772	2.83456	2.86462	1.87472	1.78432	2.83254	2.922	2.164	0.7584	0.091673
	Lactosyl ceramide
	c16:0	4.2235	4.78027	3.42287	3.84146	4.82332	3.8992	4.142	4.188	-0.04579	0.932298
	c16:1	0.00793195	0.0206767	0.011538	0.0109692	0.0214689	0.00746721	0.01338	0.0133	8.067e-05	0.98932
	c18:0	0.12763	0.122975	0.15935	0.171508	0.125896	0.163105	0.1367	0.1535	-0.01685	0.40417
	c18:1	0.0251738	0.0192844	0.0276603	0.0192355	0.0155571	0.0269196	0.02404	0.02057	0.003468	0.452146
	c20:0	0.0847001	0.117071	0.0700132	0.0570182	0.0726914	0.0836727	0.09059	0.07113	0.01947	0.288185
	c20:1	0.0219292	0.0149139	0.0218578	0.0257983	0.00463124	0.0180469	0.01957	0.01616	0.003408	0.633109
	c22:0	0.577984	0.65366	0.59908	0.572875	0.518553	0.580345	0.6102	0.5573	0.05298	0.149951
	c22:1	0.0683027	0.0823252	0.0487349	0.0659306	0.0707076	0.0601131	0.06645	0.06558	0.0008703	0.93617
	c24:0	0.970222	0.995486	0.948659	0.903574	0.882036	0.814361	0.9715	0.8667	0.1048	0.02529
	c24:1	1.66199	1.63746	1.48052	1.57154	1.6064	1.62269	1.593	1.6	-0.006891	0.912376
	Sphinganine
	d18:0	1.90882	2.64017	1.85221	2.01805	1.67091	1.83579	2.134	1.842	0.2921	0.344573
	Sphinganine phosphate
	18:0	0.556957	0.748387	0.512958	0.601896	0.532146	0.595747	0.6061	0.5766	0.0295	0.716332
	Sphingosine
	d18:1	0.217002	0.161619	0.188753	0.237195	0.217423	0.207943	0.1891	0.2209	-0.03173	0.155576
	Sphingosine phosphate
	18:1	0.0607808	0.0641453	0.0628386	0.0531588	0.0395832	0.0683484	0.06259	0.0537	0.008892	0.347744
	Phosphatidylinositol monophosphate
	32:0	0.0140404	0.0181013	0.0220276	0.0163359	0.0176142	0.0129251	0.01806	0.01563	0.002431	0.418376
	32:1	0.0322631	0.03721	0.0477694	0.0443474	0.0351535	0.0401227	0.03908	0.03987	-0.0007937	0.887975
	34:0	0.0075463	0.00954434	0.0131501	0.0106504	0.00994004	0.00825123	0.01008	0.009614	0.0004663	0.80706
	34:1	0.133364	0.176146	0.21535	0.116958	0.158063	0.128668	0.175	0.1346	0.04039	0.204145
	34:2	0.277672	0.214652	0.293941	0.280071	0.265734	0.317646	0.2621	0.2878	-0.02573	0.420805
	36:0	0.00855318	0.00766924	0.00836896	0.00922754	0.00449949	0.00803102	0.008197	0.007253	0.0009443	0.549045
	36:1	0.0800744	0.129301	0.116597	0.0979359	0.0992569	0.065722	0.1087	0.08764	0.02102	0.316652
	36:2	0.383695	0.540749	0.502851	0.312688	0.42334	0.408951	0.4758	0.3817	0.09411	0.18415
	36:3	0.330144	0.403757	0.477595	0.279536	0.317245	0.360679	0.4038	0.3192	0.08468	0.156369
	36:4	0.559292	0.640658	1.08068	0.806807	0.779404	0.954027	0.7602	0.8467	-0.08654	0.639014
	36:5	0.0317255	0.0296014	0.0443934	0.037411	0.0327685	0.0400432	0.03524	0.03674	-0.001501	0.782481
	38:0	0.00403268	0.00270695	0.00501923	0.00685286	0.00292421	0.00714944	0.00392	0.005642	-0.001722	0.319785
	38:1	0.0033797	0.00437986	0.00732732	0.00669751	0.00403069	0.00538861	0.005029	0.005373	-0.0003437	0.81979
	38:2	0.034673	0.0387051	0.0500311	0.0311121	0.0256716	0.0421013	0.04114	0.03296	0.008175	0.287545
	38:3	0.321931	0.544497	0.496692	0.320153	0.389967	0.368317	0.4544	0.3595	0.09489	0.250761
	38:4	1.50861	1.96251	2.24073	1.4782	1.76848	1.34273	1.904	1.53	0.3741	0.20526
	38:5	0.531901	0.677584	0.736917	0.473274	0.54025	0.542118	0.6488	0.5185	0.1303	0.115522
	38:6	0.119852	0.115823	0.140643	0.100963	0.0850408	0.119893	0.1254	0.102	0.02347	0.137637
	40:0	0.000535209	0.000932868	0.000314206	0.00104486	0.00113384	0.0013925	0.000594	0.00119	-0.0005963	0.046162
	40:1	0.00130719	0.000921213	0.00151633	0.0021872	0.00133033	0.00127598	0.001248	0.001598	-0.0003497	0.365263
	40:2	0.00264277	0.00378016	0.00421098	0.00296772	0.00294494	0.00217889	0.003545	0.002697	0.0008473	0.188238
	40:3	0.0146247	0.0208653	0.0181013	0.0201765	0.0172512	0.0154947	0.01786	0.01764	0.000223	0.926255
	40:4	0.0727904	0.106474	0.0725328	0.0778221	0.141102	0.0918496	0.08393	0.1036	-0.01966	0.426904
	40:5	0.200019	0.196119	0.260987	0.18742	0.183472	0.168301	0.219	0.1797	0.03931	0.145637
	40:6	0.090721	0.124048	0.119717	0.0694062	0.0855274	0.116194	0.1115	0.09038	0.02112	0.288143
	Phosphatidylinositol diphosphate
	32:0	0.0141205	0.0110573	0.0148687	0.018397	0.0116856	0.0186117	0.01335	0.01623	-0.002883	0.322355
	32:1	0.0316931	0.0253214	0.0351997	0.0466493	0.030152	0.0352881	0.03074	0.03736	-0.006625	0.307309
	34:0	0.0020328	0.00270595	0.00137395	0.00382384	0.00230229	0.00513349	0.002038	0.003753	-0.001715	0.130578
	34:1	0.1046	0.116621	0.116774	0.146555	0.0861935	0.105293	0.1127	0.1127	-1.533e-05	0.99937
	34:2	0.176673	0.116046	0.1787	0.25917	0.105457	0.219164	0.1571	0.1946	-0.03746	0.498815
	36:0	0.00409287	0.00110221	0.00270037	0.00829269	0.00331638	0.00769071	0.002632	0.006433	-0.003802	0.100989
	36:1	0.0936711	0.0912128	0.0696781	0.147566	0.0987161	0.110713	0.08485	0.119	-0.03414	0.108164
	36:2	0.377814	0.286634	0.395666	0.483867	0.355172	0.376722	0.3534	0.4053	-0.05188	0.376435
	36:3	0.335873	0.23457	0.32266	0.589948	0.211388	0.371735	0.2977	0.391	-0.09332	0.459773
	36:4	0.365343	0.250463	0.356563	0.481413	0.22131	0.351739	0.3241	0.3515	-0.02736	0.760029
	36:5	0.0169255	0.0131008	0.0209931	0.0353211	0.0115626	0.0269534	0.01701	0.02461	-0.007606	0.357536
	38:0	ND
	38:1	ND
	38:2	0.0150011	0.0178529	0.0217062	0.0210783	0.0146228	0.0324613	0.01819	0.02272	-0.004534	0.460922
	38:3	0.284235	0.320445	0.31299	0.339983	0.206094	0.254471	0.3059	0.2668	0.03904	0.391444
	38:4	1.05782	1.01064	1.05972	1.32093	0.77392	1.22787	1.043	1.108	-0.06485	0.721861
	38:5	0.424377	0.335929	0.672759	1.09114	0.509965	0.843423	0.4777	0.8148	-0.3372	0.160939
	38:6	0.114954	0.0638825	0.118722	0.0984905	0.0833125	0.15769	0.09919	0.1132	-0.01398	0.652472
	40:0	ND
	40:1	ND
	40:2	ND
	40:3	0.0045111	0.00531946	0.00651486	0.0107982	0.00484482	0.00455259	0.005448	0.006732	-0.001284	0.576896
	40:4	0.0447978	0.0461567	0.0471567	0.0587765	0.04162	0.052278	0.04604	0.05089	-0.004854	0.390661
	40:5	0.0743063	0.0708012	0.0847114	0.0962086	0.074389	0.0923317	0.07661	0.08764	-0.01104	0.235543
	40:6	0.102421	0.075281	0.10704	0.0715672	0.0717539	0.114334	0.09491	0.08589	0.009029	0.629961
	Phosphatidylinositol triphosphate
	32:0	0.00249718	0.0013847	0.00292849	0.00312322	0.00430715	0.00608819	0.00227	0.004506	-0.002236	0.083901
	32:1	0.00938203	0.0046654	0.00424412	0.00111324	0.00839432	0.0102188	0.006097	0.006575	-0.0004783	0.889523
	34:0	0.00367429	0.00133273	0.00158368	0.0028757	0.00257194	0.000459803	0.002197	0.001969	0.0002277	0.84074
	34:1	0	0.00136064	0.00303938	0.00116133	0.0054102	0.00879763	0.001467	0.005123	-0.003656	0.198923
	34:2	0.00442434	0.00158993	0.00228301	0.000106713	0.00293534	0.00408116	0.002766	0.002374	0.0003913	0.8015
	36:0	ND
	36:1	0.00590561	0.00560375	0.0087008	0.00379808	0.00889893	0.00692601	0.006737	0.006541	0.000196	0.917739
	36:2	0	0	0.0116449	0.00949121	0.0121391	0.00668022	0.003882	0.009437	-0.005555	0.255506
	36:3	0.00576074	0.00123535	0.00259835	0.00537436	0.00348491	0.0102977	0.003198	0.006386	-0.003188	0.260358
	36:4	ND
	36:5	ND
	38:0	ND
	38:1	0.00934814	0.00585931	0.00271688	0.00781033	0.00425685	0.011646	0.005975	0.007904	-0.00193	0.537789
	38:2	0.00205158	0.0106734	0.00750055	0.015974	0.00708364	0.0122163	0.006742	0.01176	-0.005016	0.236192
	38:3	0.00282463	0.00743045	0.00621199	0.00575	0.00421782	0.00785922	0.005489	0.005942	-0.0004533	0.806823
	38:4	0.00546646	0.00728538	0.00665284	0.00504198	0.00965916	0.00682904	0.006468	0.007177	-0.0007087	0.649736
	38:5	0.00470612	0.00215144	0.00251764	0.0102532	0.00519168	0.00850622	0.003125	0.007984	-0.004859	0.044846
	38:6	ND
	40:0	ND
	40:1	ND
	40:2	ND
	40:3	ND
	40:4	ND
	40:5	ND
	40:6	ND
