# Supplementary material for: Soluble epoxide hydrolase maintains steady-state lipid turnover linked with autocrine signaling in peritoneal macrophages
Source: iScience. 2023 Jul 27;26(8):107465. doi: 10.1016/j.isci.2023.107465 (PMC10433125; doi:10.1016/j.isci.2023.107465)
Supplement: Table S2. Summarized data in eicosa/docosanoid analysis, related to — Figure 3 [file mmc3.xlsx]

## Sheet: Table S2
						Table S2. Summarized data in eicosa/docosanoid analysis, Related to Figure 3
			Vehicle (pg /106 cells)			AHBA (pg /106 cells)		Mean of	Mean of		P-value in Multiple
		(n=3 mice)			(n=3 mice)			Vehicle	AHBA	Difference	unpaired t-test
	Free fatty acids
	Palmitoleic acid	361.411	548.4	422.753	515.588	672.384	500.62	444.2	562.9	-118.7	0.201645
	Oleic acid	21398.5	39058.7	19950.1	25432.9	30066.1	26035	26802	27178	-375.6	0.95541
	Linoleic acid	2571.39	3435.92	3186.21	3254.14	3412.66	3012.8	3065	3227	-162	0.5963
	a-Linolenic acid	252.061	254.398	282.151	265.066	281.574	283.613	262.9	276.8	-13.88	0.286924
	g-Linolenic acid	92.6543	93.3079	108.929	108.283	143.462	102.549	98.3	118.1	-19.8	0.22608
	Stearidonic acid	18.1622	13.3496	18.8943	16.063	13.2095	13.0167	16.8	14.1	2.706	0.247251
	Dihomo-g-linolenic acid	221.481	371.716	295.2	404.441	510.722	423.988	296.1	446.4	-150.3	0.050466
	Arachidonic acid	932.268	1134.76	1204.82	1362.59	1413.21	1269.84	1091	1349	-257.9	0.048435
	Eicosapentaenoic acid	228.767	258.037	251.894	310.566	332.762	305.222	246.2	316.2	-69.95	0.004676
	Adrenic acid	187.423	224.38	244.817	252.804	232.697	195.877	218.9	227.1	-8.253	0.74483
	Docosapetaenoic acid	2061.02	2802.6	2664.39	3565.91	3486.94	2735.32	2509	3263	-753.4	0.097123
	Docosahexaenoic acid	1430.58	1768.75	1714.51	2007.28	2204.99	1590.63	1638	1934	-296.4	0.229622
						Vehicle (pg /106 cells)			AHBA (pg /106 cells)		n-value
					(n=1 mouse)			(n=1 mouse)
	Lipid mediators
	Thromboxane B2				29.03			456			(1 mouse)
	20-Hydroxy prostaglandin E2				6.7			9.228			(1 mouse)
	12-Hydroxy-5,8,10-heptadecatrienoic acid				ND			3.701			(1 mouse)
	Hydroxy-eicosatetraenoic acid				4.985			29.32			(1 mouse)
	Dihydroxy-eicosatrienoic acid				47.36			56.64			(1 mouse)
	Hydroxy-eicosapentaenoic acid				ND			7.742			(1 mouse)
	Hydroxy-docosapentaenoic acid				149.1			83.55			(1 mouse)
	Hydroxy-octadecadienoic acid				25.48			32.04			(1 mouse)
	Oxo-octadecadienoic acid				11.33			13.91			(1 mouse)
	Hydroperoxy-octadecadienoic acid				39.13			20.53			(1 mouse)
	Epoxy octadecenoic acid				ND			5.562			(1 mouse)
